# Supplementary material for: Modulation of Alveolar Macrophages by Postimmunobiotics: Impact on TLR3-Mediated Antiviral Respiratory Immunity
Source: Cells. 2022 Sep 25;11(19):2986. doi: 10.3390/cells11192986 (PMC9562200; doi:10.3390/cells11192986)
Supplement: Supplementary file 1 [file cells-11-02986-s001.zip]

Archive with 2 entries (2 files):
- cells-1869885-Table S1 Primer sequence.pdf
- cells-1869885-Table S2 strains.pdf
